# Supplementary material for: Decreased Physical and Daily Living Activities in Patients with Peripheral Arterial Disease on Hemodialysis
Source: J Clin Med. 2022 Dec 24;12(1):135. doi: 10.3390/jcm12010135 (PMC9821591; doi:10.3390/jcm12010135)
Supplement: Supplementary file 1 [file jcm-12-00135-s001.zip]

Archive with 1 entries (1 files):
- jcm-2115107-supplementary.pdf
